# Supplementary material for: Impact of a Medical–Government Conflict on Healthcare Workers’ Mental Health in a Single Tertiary Hospital
Source: J Clin Med. 2025 Dec 3;14(23):8580. doi: 10.3390/jcm14238580 (PMC12693315; doi:10.3390/jcm14238580)
Supplement: Supplementary file 1 [file jcm-14-08580-s001.zip]

Archive with 4 entries (4 files):
- Table S1.pdf
- Table S4.pdf
- Table S3.pdf
- Table S2.pdf
